# Supplementary material for: High Spatial but Low Temporal Variability in Ectomycorrhizal Community Composition in Abies alba Forest Stands
Source: Microorganisms. 2025 Jan 30;13(2):308. doi: 10.3390/microorganisms13020308 (PMC11858566; doi:10.3390/microorganisms13020308)
Supplement: Supplementary file 1 [file microorganisms-13-00308-s001.zip]

Archive with 1 entries (1 files):
- microorganisms-3416270-supplementary.pdf
